# Supplementary material for: Profiling and Pharmacokinetic Studies of Alkaloids in Rats After Oral Administration of Zanthoxylum nitidum Decoction by UPLC-Q-TOF-MS/MS and HPLC-MS/MS
Source: Molecules. 2019 Feb 7;24(3):585. doi: 10.3390/molecules24030585 (PMC6384758; doi:10.3390/molecules24030585)
Supplement: Supplementary file 1 [file molecules-24-00585-s001.zip]

Archive with 4 entries (3 files):
- Supplementary File/
- Supplementary File/Fig. S1-1.tif
- Supplementary File/Fig. S1-2.tif
- Supplementary File/Table S1.pdf
